# Supplementary material for: Drosophila suzukii preferentially lays eggs on spherical surfaces with a smaller radius
Source: Sci Rep. 2022 Sep 22;12:15792. doi: 10.1038/s41598-022-20022-z (PMC9500074; doi:10.1038/s41598-022-20022-z)
Supplement: Supplementary file 1 — Supplementary Information. [file 41598_2022_20022_MOESM1_ESM.xlsx]

## Sheet: 4 choice assay
Date	Strain	4.8mm	5.7mm	7.7mm	9.6mm
2022_01_18	2	17	4	3	3
2022_01_18	4	4	4	4	6
2022_01_18	4	7	7	1	2
2022_01_18	5	40	37	29	10
2022_01_18	7	0	0	2	1
2022_01_18	7	5	1	0	1
2022_01_18	7	4	2	2	1
2022_01_18	7	1	1	2	0
2022_01_18	9	0	0	0	0
2022_01_18	9	26	12	8	7
2022_01_18	10	49	29	18	3
2022_01_18	10	37	13	3	3
2022_01_18	10	7	1	0	0
2022_01_18	13	67	93	59	27
2022_01_18	14	41	11	5	5
2022_01_18	14	37	24	11	16
2022_01_18	20	54	39	9	9
2022_01_18	21	6	13	13	4
2022_01_18	22	26	20	9	13
2022_01_18	26	15	3	1	3
2022_01_18	26	20	20	9	8
2022_01_18	26	5	5	0	0
2022_01_18	26	18	15	8	3
2022_01_18	26	6	9	4	2
2022_01_18	26	45	36	6	10
2022_01_18	26	8	1	4	2
2022_01_18	26	13	1	2	1
2022_01_18	26	6	1	2	1
2022_01_18	26	8	10	5	3
2022_01_19	1	27	16	12	20
2022_01_19	1	16	16	11	3
2022_01_19	2	5	0	0	0
2022_01_19	4	10	8	3	3
2022_01_19	7	0	0	0	1
2022_01_19	8	39	31	20	6
2022_01_19	8	18	15	6	12
2022_01_19	8	35	8	6	12
2022_01_19	9	19	9	5	8
2022_01_19	9	11	9	12	11
2022_01_19	10	8	2	0	0
2022_01_19	10	9	1	5	1
2022_01_20	1	7	2	0	0
2022_01_20	1	17	5	4	4
2022_01_20	1	17	14	10	7
2022_01_20	4	1	0	0	1
2022_01_20	7	1	1	0	0
2022_01_20	8	28	29	24	11
2022_01_20	9	13	15	3	8
2022_01_20	10	17	14	1	7
2022_01_20	10	24	5	3	1
2022_01_20	26	1	1	0	0
2022_01_21	1	8	4	0	3
2022_01_21	4	1	1	0	2
2022_01_21	4	0	0	2	0
2022_01_21	7	7	5	1	2
2022_01_21	8	13	21	11	1
2022_01_21	8	0	0	2	0
2022_01_21	9	26	11	11	11
2022_01_21	10	0	0	0	0
2022_01_21	14	37	15	11	5
2022_01_21	26	13	3	2	1
2022_01_21	26	3	5	1	0
2022_01_21	26	25	9	2	5
2022_01_25	1	20	20	7	11
2022_01_25	1	46	26	7	15
2022_01_25	2	0	0	0	0
2022_01_25	7	0	0	0	0
2022_01_25	8	19	11	9	6
2022_01_25	8	8	0	0	1
2022_01_25	8	6	0	0	0
2022_01_25	9	0	0	0	0
2022_01_25	9	5	7	4	2
2022_01_25	9	1	0	1	0
2022_01_26	1	22	9	0	1
2022_01_26	1	21	21	7	7
2022_01_26	8	2	1	1	6
2022_01_26	9	1	3	3	3
2022_01_26	9	5	3	0	1
2022_01_26	11	87	75	30	12
2022_01_26	11	48	69	24	15
2022_01_26	12	0	6	3	0
2022_01_26	12	34	19	8	8
2022_01_26	14	22	28	16	9
2022_01_26	18	21	11	18	10
2022_01_27	1	24	19	3	3
2022_01_27	1	17	14	0	1
2022_01_27	9	26	17	13	3
2022_01_27	9	29	18	8	11
2022_01_27	10	13	7	7	6
2022_01_27	11	3	3	1	4
2022_01_27	12	0	0	0	0
2022_01_27	12	0	0	0	0
2022_01_27	14	34	49	15	13
2022_01_27	14	51	16	10	4
2022_01_28	1	11	12	3	3
2022_01_28	1	11	6	1	2
2022_01_28	3	33	14	11	7
2022_01_28	5	12	4	1	2
2022_01_28	5	9	7	8	6
2022_01_28	5	23	16	7	2
2022_01_28	9	20	6	4	5
2022_01_28	10	2	0	0	1
2022_01_28	11	79	39	9	14
2022_01_28	12	7	5	4	2
2022_01_28	12	49	8	1	11
2022_01_28	13	28	40	14	25
2022_01_28	13	36	33	23	19
2022_01_28	14	2	0	2	1
2022_01_28	14	42	25	13	11
2022_01_28	14	45	32	14	34
2022_01_28	16	52	31	20	16
2022_01_28	16	32	23	18	22
2022_01_28	16	88	39	20	51
2022_01_28	20	8	5	3	0
2022_01_28	20	16	19	8	0
2022_01_28	21	41	25	15	17
2022_01_28	22	17	25	11	5
2022_01_28	22	44	18	29	12
2022_01_28	22	24	13	16	11
2022_01_28	22	30	28	15	13
2022_01_29	3	32	29	7	8
2022_01_29	3	19	8	7	3
2022_01_29	3	22	26	15	18
2022_01_29	4	5	1	1	3
2022_01_29	5	35	13	4	12
2022_01_29	5	43	36	23	33
2022_01_29	8	17	9	6	9
2022_01_29	8	9	4	0	0
2022_01_29	9	34	17	17	16
2022_01_29	10	1	0	0	1
2022_01_29	10	15	15	5	3
2022_01_29	10	15	4	5	3
2022_01_29	11	48	57	32	16
2022_01_29	11	42	43	12	8
2022_01_29	12	0	0	0	0
2022_01_29	12	32	25	9	2
2022_01_29	13	55	63	32	9
2022_01_29	13	80	65	48	12
2022_01_29	14	44	28	17	5
2022_01_29	14	33	16	16	4
2022_01_29	14	30	33	7	6
2022_01_29	16	17	31	18	26
2022_01_29	16	79	44	20	18
2022_01_29	16	19	26	11	8
2022_01_29	18	53	54	45	11
2022_01_29	20	15	23	16	2
2022_01_29	20	56	60	12	16
2022_01_29	20	17	43	30	10
2022_01_29	21	55	50	25	10
2022_01_29	21	67	49	33	25
2022_01_29	22	24	26	15	11
2022_01_29	22	49	24	11	8
2022_02_01	2	7	7	1	3
2022_02_01	3	60	49	14	7
2022_02_01	3	48	32	19	4
2022_02_01	3	29	36	14	0
2022_02_01	3	25	14	4	3
2022_02_01	5	22	15	13	4
2022_02_01	5	2	0	2	1
2022_02_01	5	31	2	4	4
2022_02_01	5	8	15	4	2
2022_02_01	6	36	33	12	4
2022_02_01	11	4	0	0	4
2022_02_01	12	0	0	0	0
2022_02_01	13	79	51	7	14
2022_02_01	13	84	68	26	13
2022_02_01	13	69	73	21	14
2022_02_01	13	90	65	32	24
2022_02_01	16	55	42	43	11
2022_02_01	16	47	58	43	13
2022_02_01	16	40	12	24	11
2022_02_01	16	76	38	29	21
2022_02_01	20	39	51	23	13
2022_02_01	20	24	35	19	3
2022_02_01	20	32	16	22	4
2022_02_01	20	13	29	9	2
2022_02_01	21	68	35	14	14
2022_02_01	21	71	43	34	18
2022_02_01	21	53	39	20	28
2022_02_01	21	30	27	8	8
2022_02_01	22	10	9	3	3
2022_02_01	22	12	6	6	3
2022_02_01	23	14	14	6	2
2022_02_01	23	9	9	12	3
2022_02_01	23	2	4	3	3
2022_02_01	23	40	30	29	9
2022_02_02	2	14	7	2	1
2022_02_02	3	12	11	1	3
2022_02_02	3	28	4	1	9
2022_02_02	4	2	2	1	1
2022_02_02	5	56	29	12	10
2022_02_02	6	15	7	7	4
2022_02_02	6	79	22	14	24
2022_02_02	7	0	0	0	0
2022_02_02	9	0	0	0	0
2022_02_02	9	0	0	0	0
2022_02_02	11	101	78	48	21
2022_02_02	12	0	0	0	0
2022_02_02	12	0	0	0	0
2022_02_02	21	86	62	16	10
2022_02_02	21	80	34	13	22
2022_02_02	22	21	19	3	5
2022_02_02	23	15	13	3	10
2022_02_02	23	16	6	1	4
2022_02_02	23	1	5	2	3
2022_02_02	23	12	8	1	2
2022_02_03	2	4	4	2	2
2022_02_03	6	28	13	4	12
2022_02_03	6	8	3	2	1
2022_02_03	6	28	20	9	3
2022_02_03	7	1	1	1	0
2022_02_03	8	3	2	2	1
2022_02_03	9	13	5	3	1
2022_02_03	10	16	4	6	9
2022_02_03	11	32	23	6	6
2022_02_03	11	65	63	32	26
2022_02_03	11	30	24	5	6
2022_02_03	12	1	0	1	1
2022_02_03	12	0	0	0	0
2022_02_03	23	5	8	4	2
2022_02_03	23	7	8	9	4
2022_02_03	23	42	33	13	9
2022_02_03	23	49	26	15	8
2022_02_03	26	22	26	6	11
2022_02_04	2	3	3	1	1
2022_02_04	4	1	0	0	0
2022_02_04	4	2	0	0	0
2022_02_04	4	4	0	0	0
2022_02_04	6	38	40	12	7
2022_02_04	7	0	0	0	0
2022_02_04	8	19	3	1	0
2022_02_04	12	1	1	1	0
2022_02_04	26	7	7	3	0
2022_02_04	26	1	5	0	0
2022_02_05	2	0	1	0	0
2022_02_05	2	5	0	1	0
2022_02_05	4	0	1	2	1
2022_02_05	6	8	3	4	8
2022_02_05	6	39	30	43	14
2022_02_05	6	20	29	18	8
2022_02_05	7	1	1	0	0
2022_02_05	8	19	7	5	1
2022_02_05	12	0	0	0	0
2022_02_05	12	2	0	0	1
2022_02_05	12	1	1	0	0
2022_02_05	18	17	3	1	3
2022_02_08	2	29	7	3	3
2022_02_08	2	0	0	0	0
2022_02_08	12	0	0	0	0
2022_02_08	12	57	37	26	7
2022_02_08	12	15	9	4	2
2022_02_08	12	12	6	2	4
2022_02_08	17	20	25	5	3
2022_02_08	17	41	8	3	0
2022_02_08	17	13	3	2	1
2022_02_08	17	19	1	0	2
2022_02_08	18	29	32	14	4
2022_02_08	18	14	4	5	8
2022_02_08	19	0	0	0	1
2022_02_08	19	34	21	7	10
2022_02_08	24	4	2	0	0
2022_02_08	25	7	13	2	0
2022_02_08	25	16	14	6	7
2022_02_08	27	3	2	0	0
2022_02_09	2	2	2	0	0
2022_02_09	2	10	4	1	2
2022_02_09	4	8	4	4	5
2022_02_09	4	2	1	2	1
2022_02_09	4	4	19	3	1
2022_02_09	4	5	0	0	1
2022_02_09	7	1	1	0	0
2022_02_09	7	0	1	1	0
2022_02_09	12	2	0	2	0
2022_02_09	12	31	108	22	4
2022_02_09	12	53	28	12	4
2022_02_09	12	0	0	0	0
2022_02_09	17	13	5	2	0
2022_02_09	17	12	4	1	1
2022_02_09	17	59	30	6	11
2022_02_09	17	60	24	10	4
2022_02_09	18	14	5	1	1
2022_02_09	18	51	35	24	3
2022_02_09	19	38	26	0	1
2022_02_09	19	16	5	1	2
2022_02_09	24	11	0	3	3
2022_02_09	25	11	13	13	2
2022_02_09	25	20	8	3	1
2022_02_09	25	15	11	0	1
2022_02_09	27	47	26	12	7
2022_02_10	2	20	1	0	3
2022_02_10	4	1	2	0	1
2022_02_10	4	1	3	2	1
2022_02_10	7	0	0	1	0
2022_02_10	7	13	1	0	0
2022_02_10	8	1	2	2	1
2022_02_10	17	13	13	3	4
2022_02_10	17	21	7	1	1
2022_02_10	18	26	29	4	3
2022_02_10	18	18	2	0	2
2022_02_10	19	2	1	0	0
2022_02_10	19	11	2	1	1
2022_02_10	24	29	51	22	7
2022_02_10	25	16	10	4	3
2022_02_10	25	3	1	1	1
2022_02_10	27	13	8	9	5
2022_02_10	27	10	4	6	1
2022_02_11	2	21	16	6	6
2022_02_11	4	6	1	1	0
2022_02_11	4	0	0	0	0
2022_02_11	4	2	2	1	0
2022_02_11	7	0	0	0	0
2022_02_11	10	0	1	0	0
2022_02_11	10	3	8	0	0
2022_02_11	10	10	11	3	2
2022_02_11	10	3	1	0	0
2022_02_11	15	11	7	6	3
2022_02_11	18	4	4	8	9
2022_02_11	19	44	14	3	3
2022_02_11	25	8	1	1	0
2022_02_12	2	0	1	0	0
2022_02_12	4	2	9	3	1
2022_02_12	4	1	0	0	0
2022_02_12	4	0	0	2	0
2022_02_12	7	10	9	6	1
2022_02_12	7	0	0	0	0
2022_02_12	10	9	8	3	2
2022_02_12	10	12	13	1	1
2022_02_12	12	0	0	1	0
2022_02_12	12	47	37	18	7
2022_02_12	19	18	4	7	2
2022_02_12	19	22	9	2	1
2022_02_12	24	7	2	0	0
2022_02_15	2	0	0	0	0
2022_02_15	2	10	7	3	0
2022_02_15	4	1	2	1	1
2022_02_15	4	3	1	5	0
2022_02_15	7	3	3	3	0
2022_02_15	7	6	2	0	2
2022_02_15	8	9	2	2	0
2022_02_15	12	9	4	1	1
2022_02_15	12	78	69	25	18
2022_02_15	19	57	26	7	1
2022_02_15	19	2	0	0	0
2022_02_15	25	10	2	2	2
2022_02_15	25	62	61	16	17
2022_02_15	27	0	0	0	0
2022_02_15	27	2	5	0	1
2022_02_15	27	42	32	13	4
2022_02_16	2	8	15	8	2
2022_02_16	4	0	0	0	2
2022_02_16	4	41	19	8	1
2022_02_16	7	0	0	0	0
2022_02_16	25	15	7	3	4
2022_02_16	27	0	0	0	0
2022_02_17	2	7	14	3	5
2022_02_17	4	13	2	1	2
2022_02_17	19	34	10	3	0
2022_02_17	24	7	14	4	3
2022_02_17	27	8	5	2	0
2022_02_18	4	5	5	3	1
2022_02_18	7	8	2	0	0
2022_02_18	27	2	2	1	0
2022_02_18	27	16	5	2	4
2022_02_18	27	8	1	1	2
2022_02_19	4	9	4	5	0
2022_02_19	19	2	0	0	0
2022_02_19	27	67	33	12	7
2022_02_19	27	16	6	3	1
2022_02_22	7	0	0	0	0
2022_02_22	15	1	0	0	0
2022_02_22	24	12	24	11	0
2022_02_22	25	26	21	5	2
2022_02_22	27	0	0	0	0
2022_02_23	7	7	0	1	0
2022_02_23	7	10	4	0	1
2022_02_23	7	0	0	0	0
2022_02_23	15	1	2	2	0
2022_02_23	15	0	0	0	0
2022_02_23	27	81	70	39	7
2022_02_24	7	0	0	0	0
2022_02_24	15	5	3	1	1
2022_02_24	15	9	2	0	5
2022_02_24	24	17	17	6	0
2022_02_24	24	46	25	20	3
2022_02_25	7	2	0	0	0
2022_02_25	15	2	1	0	0
2022_02_25	15	0	0	1	0
2022_02_26	7	1	0	0	0
2022_02_26	7	0	0	0	0
2022_02_26	15	0	0	0	0
2022_02_26	24	19	19	11	1
2022_02_26	24	30	21	10	3
2022_03_01	7	1	2	0	0
2022_03_01	7	10	5	4	4
2022_03_01	15	23	9	3	7
2022_03_01	15	15	13	9	5
2022_03_01	15	7	3	6	12
2022_03_01	15	20	3	0	0
2022_03_01	15	7	8	6	4
2022_03_01	19	32	39	19	3
2022_03_01	24	28	33	19	16
2022_03_02	7	0	0	0	0
2022_03_02	15	2	0	0	0
2022_03_02	24	10	5	4	2
2022_03_03	7	0	1	0	0
2022_03_03	7	3	2	2	0
2022_03_03	15	2	2	1	1
2022_03_05	7	0	0	0	0
2022_03_05	15	3	12	2	0
2022_03_08	7	0	0	0	0
2022_03_08	7	1	0	0	0
2022_03_08	7	0	0	0	1
2022_03_08	7	0	0	0	0
2022_03_08	7	0	0	0	0
2022_03_08	15	7	8	5	4
2022_03_08	15	25	9	4	7
2022_03_08	15	34	14	16	1
2022_03_08	15	4	1	1	0
2022_03_09	7	3	0	0	1
2022_03_09	7	2	0	1	0
2022_03_10	7	5	2	4	5
2022_03_10	7	0	0	0	0
2022_03_11	7	0	0	0	0
2022_03_18	7	0	0	0	0
2022_03_19	7	0	0	0	0
2022_03_19	7	0	0	0	0
2022_03_24	7	8	3	3	0
2022_03_26	7	4	4	1	1
2022_03_30	7	1	1	0	0
2022_03_30	7	11	10	5	1
2022_03_31	7	9	6	2	0
2022_04_01	7	0	0	1	0
2022_04_01	7	1	2	0	0
2022_04_05	7	0	0	0	0
2022_04_05	7	0	1	2	0
2022_04_06	7	7	5	0	1

## Sheet: 2 choice assay
Date	Strain	Size	Small	Large	Glucose
2022_01_19	26	7.7mm	8	0	FALSE
2022_01_19	26	9.6mm	27	4	FALSE
2022_01_20	26	7.7mm	47	21	FALSE
2022_01_20	26	7.7mm	28	5	FALSE
2022_01_20	26	7.7mm	2	2	FALSE
2022_01_20	26	7.7mm	19	5	FALSE
2022_01_20	26	7.7mm	24	10	FALSE
2022_01_20	26	9.6mm	11	3	FALSE
2022_01_20	26	9.6mm	1	0	FALSE
2022_01_20	26	9.6mm	11	1	FALSE
2022_01_20	26	9.6mm	24	13	FALSE
2022_01_20	26	9.6mm	18	3	FALSE
2022_01_21	26	7.7mm	27	15	FALSE
2022_01_21	26	7.7mm	0	0	FALSE
2022_01_21	26	7.7mm	21	1	FALSE
2022_01_21	26	7.7mm	11	3	FALSE
2022_01_21	26	7.7mm	66	8	FALSE
2022_01_21	26	9.6mm	42	3	FALSE
2022_01_21	26	9.6mm	4	0	FALSE
2022_01_21	26	9.6mm	47	12	FALSE
2022_01_21	26	9.6mm	2	1	FALSE
2022_01_21	26	9.6mm	1	0	FALSE
2022_01_21	26	9.6mm	0	0	FALSE
2022_01_25	26	7.7mm	46	30	TRUE
2022_01_25	26	7.7mm	38	19	TRUE
2022_01_25	26	7.7mm	29	13	TRUE
2022_01_25	26	7.7mm	73	21	TRUE
2022_01_25	26	9.6mm	89	24	TRUE
2022_01_25	26	9.6mm	32	0	TRUE
2022_01_25	26	9.6mm	66	15	TRUE
2022_01_25	26	9.6mm	37	18	TRUE
2022_01_26	26	5.7mm	19	17	TRUE
2022_01_26	26	5.7mm	46	38	TRUE
2022_01_26	26	5.7mm	34	29	TRUE
2022_01_26	26	7.7mm	44	25	TRUE
2022_01_26	26	7.7mm	37	32	TRUE
2022_01_26	26	7.7mm	35	24	TRUE
2022_01_26	26	9.6mm	48	8	TRUE
2022_01_26	26	9.6mm	56	26	TRUE
2022_01_26	26	9.6mm	36	20	TRUE
2022_01_27	26	5.7mm	42	44	TRUE
2022_01_27	26	5.7mm	29	25	TRUE
2022_01_27	26	5.7mm	42	50	TRUE
2022_01_27	26	7.7mm	47	32	TRUE
2022_01_27	26	7.7mm	39	20	TRUE
2022_01_27	26	7.7mm	50	24	TRUE
2022_01_27	26	9.6mm	35	15	TRUE
2022_01_27	26	9.6mm	29	12	TRUE
2022_01_27	26	9.6mm	64	39	TRUE
2022_01_28	26	5.7mm	30	28	TRUE
2022_01_28	26	5.7mm	58	42	TRUE
2022_01_28	26	5.7mm	49	32	TRUE
2022_01_28	26	5.7mm	31	34	TRUE
2022_01_28	26	7.7mm	81	52	TRUE
2022_01_28	26	7.7mm	57	49	TRUE
2022_01_28	26	7.7mm	67	47	TRUE
2022_01_28	26	7.7mm	73	45	TRUE
2022_01_28	26	9.6mm	22	22	TRUE
2022_01_28	26	9.6mm	54	28	TRUE
2022_01_28	26	9.6mm	26	8	TRUE
2022_01_28	26	9.6mm	39	14	TRUE
2022_01_29	26	5.7mm	20	13	FALSE
2022_01_29	26	7.7mm	35	13	FALSE
2022_01_29	26	9.6mm	7	5	FALSE
2022_02_01	26	5.7mm	31	12	FALSE
2022_02_01	26	5.7mm	9	9	FALSE
2022_02_01	26	7.7mm	10	2	FALSE
2022_02_01	26	7.7mm	21	16	FALSE
2022_02_01	26	9.6mm	32	11	FALSE
2022_02_01	26	9.6mm	23	8	FALSE
2022_02_02	26	5.7mm	10	4	FALSE
2022_02_02	26	5.7mm	32	26	FALSE
2022_02_02	26	5.7mm	12	3	FALSE
2022_02_02	26	7.7mm	47	11	FALSE
2022_02_02	26	7.7mm	37	26	FALSE
2022_02_02	26	7.7mm	15	19	FALSE
2022_02_02	26	9.6mm	6	2	FALSE
2022_02_02	26	9.6mm	7	1	FALSE
2022_02_02	26	9.6mm	37	2	FALSE
2022_02_03	26	5.7mm	9	6	FALSE
2022_02_03	26	5.7mm	13	6	FALSE
2022_02_03	26	7.7mm	9	1	FALSE
2022_02_03	26	7.7mm	17	9	FALSE
2022_02_03	26	9.6mm	3	1	FALSE
2022_02_03	26	9.6mm	19	6	FALSE
2022_02_04	26	5.7mm	9	13	FALSE
2022_02_04	26	5.7mm	20	18	FALSE
2022_02_04	26	7.7mm	8	3	FALSE
2022_02_04	26	7.7mm	4	5	FALSE
2022_02_04	26	9.6mm	4	1	FALSE
2022_02_04	26	9.6mm	2	0	FALSE
2022_02_22	17	5.7mm	55	37	FALSE
2022_02_22	17	5.7mm	21	21	FALSE
2022_02_22	17	7.7mm	53	16	FALSE
2022_02_22	17	7.7mm	46	12	FALSE
2022_02_22	17	9.6mm	94	15	FALSE
2022_02_22	17	9.6mm	106	20	FALSE
2022_02_22	20	5.7mm	67	26	FALSE
2022_02_22	20	5.7mm	96	52	FALSE
2022_02_22	20	7.7mm	0	0	FALSE
2022_02_22	20	7.7mm	40	2	FALSE
2022_02_22	20	9.6mm	19	4	FALSE
2022_02_22	20	9.6mm	71	27	FALSE
2022_02_24	17	5.7mm	61	40	FALSE
2022_02_24	17	7.7mm	58	15	FALSE
2022_02_24	17	9.6mm	31	7	FALSE
2022_02_25	17	5.7mm	28	28	FALSE
2022_02_25	17	7.7mm	21	4	FALSE
2022_02_25	17	9.6mm	48	13	FALSE
2022_02_26	mel	5.7mm	8	7	FALSE
2022_02_26	mel	5.7mm	28	30	FALSE
2022_02_26	mel	5.7mm	2	2	FALSE
2022_02_26	mel	5.7mm	10	10	FALSE
2022_02_26	mel	7.7mm	1	1	FALSE
2022_02_26	mel	7.7mm	6	4	FALSE
2022_02_26	mel	7.7mm	8	5	FALSE
2022_02_26	mel	7.7mm	0	3	FALSE
2022_02_26	mel	9.6mm	4	4	FALSE
2022_02_26	mel	9.6mm	11	3	FALSE
2022_02_26	mel	9.6mm	5	12	FALSE
2022_02_26	mel	9.6mm	2	3	FALSE
2022_03_01	17	5.7mm	63	42	FALSE
2022_03_01	17	5.7mm	44	39	FALSE
2022_03_01	17	5.7mm	62	26	FALSE
2022_03_01	17	7.7mm	20	0	FALSE
2022_03_01	17	7.7mm	69	40	FALSE
2022_03_01	17	7.7mm	57	14	FALSE
2022_03_01	17	9.6mm	66	12	FALSE
2022_03_01	17	9.6mm	110	25	FALSE
2022_03_01	17	9.6mm	41	14	FALSE
2022_03_01	mel	5.7mm	15	19	FALSE
2022_03_01	mel	5.7mm	5	8	FALSE
2022_03_01	mel	5.7mm	20	21	FALSE
2022_03_01	mel	7.7mm	0	0	FALSE
2022_03_01	mel	7.7mm	0	0	FALSE
2022_03_01	mel	7.7mm	14	13	FALSE
2022_03_01	mel	9.6mm	0	0	FALSE
2022_03_01	mel	9.6mm	0	7	FALSE
2022_03_01	mel	9.6mm	13	21	FALSE
2022_03_03	17	5.7mm	41	35	FALSE
2022_03_03	17	5.7mm	15	14	FALSE
2022_03_03	17	5.7mm	36	23	FALSE
2022_03_03	17	7.7mm	60	12	FALSE
2022_03_03	17	7.7mm	111	36	FALSE
2022_03_03	17	7.7mm	43	7	FALSE
2022_03_03	17	9.6mm	83	15	FALSE
2022_03_03	17	9.6mm	67	36	FALSE
2022_03_03	17	9.6mm	33	7	FALSE
2022_03_04	17	5.7mm	53	50	TRUE
2022_03_04	17	7.7mm	60	51	TRUE
2022_03_04	17	9.6mm	117	43	TRUE
2022_03_04	mel	5.7mm	38	69	TRUE
2022_03_04	mel	5.7mm	58	45	TRUE
2022_03_04	mel	5.7mm	21	38	TRUE
2022_03_04	mel	5.7mm	80	86	TRUE
2022_03_04	mel	7.7mm	18	65	TRUE
2022_03_04	mel	7.7mm	40	53	TRUE
2022_03_04	mel	7.7mm	61	93	TRUE
2022_03_04	mel	7.7mm	20	46	TRUE
2022_03_04	mel	9.6mm	9	14	TRUE
2022_03_04	mel	9.6mm	17	33	TRUE
2022_03_04	mel	9.6mm	36	82	TRUE
2022_03_04	mel	9.6mm	29	66	TRUE
2022_03_05	17	5.7mm	41	46	TRUE
2022_03_05	17	7.7mm	58	26	TRUE
2022_03_05	17	9.6mm	28	8	TRUE
2022_03_05	22	5.7mm	20	21	FALSE
2022_03_05	22	7.7mm	11	10	FALSE
2022_03_05	22	9.6mm	20	3	FALSE
2022_03_05	mel	5.7mm	7	8	TRUE
2022_03_05	mel	7.7mm	12	11	TRUE
2022_03_05	mel	9.6mm	48	45	TRUE
2022_03_08	17	5.7mm	33	30	TRUE
2022_03_08	17	5.7mm	49	53	TRUE
2022_03_08	17	5.7mm	36	56	TRUE
2022_03_08	17	5.7mm	51	26	TRUE
2022_03_08	17	5.7mm	31	32	TRUE
2022_03_08	17	7.7mm	52	36	TRUE
2022_03_08	17	7.7mm	63	36	TRUE
2022_03_08	17	7.7mm	58	55	TRUE
2022_03_08	17	7.7mm	54	36	TRUE
2022_03_08	17	7.7mm	59	23	TRUE
2022_03_08	17	9.6mm	55	12	TRUE
2022_03_08	17	9.6mm	32	12	TRUE
2022_03_08	17	9.6mm	89	26	TRUE
2022_03_08	17	9.6mm	81	34	TRUE
2022_03_08	17	9.6mm	79	24	TRUE
2022_03_08	20	5.7mm	27	13	FALSE
2022_03_08	20	7.7mm	94	31	FALSE
2022_03_08	20	9.6mm	24	3	FALSE
2022_03_08	22	5.7mm	96	76	FALSE
2022_03_08	22	7.7mm	55	24	FALSE
2022_03_08	22	9.6mm	25	14	FALSE
2022_03_08	mel	5.7mm	23	38	TRUE
2022_03_08	mel	5.7mm	19	9	TRUE
2022_03_08	mel	7.7mm	24	12	TRUE
2022_03_08	mel	7.7mm	22	28	TRUE
2022_03_08	mel	9.6mm	25	43	TRUE
2022_03_08	mel	9.6mm	36	35	TRUE
2022_03_09	17	5.7mm	44	42	TRUE
2022_03_09	17	5.7mm	43	57	TRUE
2022_03_09	17	5.7mm	32	45	TRUE
2022_03_09	17	7.7mm	51	28	TRUE
2022_03_09	17	7.7mm	79	56	TRUE
2022_03_09	17	7.7mm	92	49	TRUE
2022_03_09	17	9.6mm	101	28	TRUE
2022_03_09	17	9.6mm	29	7	TRUE
2022_03_09	17	9.6mm	77	24	TRUE
2022_03_09	20	5.7mm	36	36	FALSE
2022_03_09	20	5.7mm	41	38	FALSE
2022_03_09	20	7.7mm	92	45	FALSE
2022_03_09	20	7.7mm	53	17	FALSE
2022_03_09	20	9.6mm	13	2	FALSE
2022_03_09	20	9.6mm	91	14	FALSE
2022_03_09	22	5.7mm	7	15	FALSE
2022_03_09	22	5.7mm	0	0	FALSE
2022_03_09	22	7.7mm	90	24	FALSE
2022_03_09	22	7.7mm	39	16	FALSE
2022_03_09	22	9.6mm	23	10	FALSE
2022_03_09	22	9.6mm	0	0	FALSE
2022_03_10	20	5.7mm	80	42	FALSE
2022_03_10	20	5.7mm	104	88	FALSE
2022_03_10	20	7.7mm	99	29	FALSE
2022_03_10	20	7.7mm	51	12	FALSE
2022_03_10	20	9.6mm	50	13	FALSE
2022_03_10	20	9.6mm	31	5	FALSE
2022_03_10	22	5.7mm	64	76	FALSE
2022_03_10	22	7.7mm	49	21	FALSE
2022_03_10	22	9.6mm	28	16	FALSE
2022_03_10	mel	5.7mm	42	67	TRUE
2022_03_10	mel	7.7mm	66	83	TRUE
2022_03_10	mel	9.6mm	29	45	TRUE
2022_03_11	20	5.7mm	76	31	FALSE
2022_03_11	20	5.7mm	13	7	FALSE
2022_03_11	20	7.7mm	102	28	FALSE
2022_03_11	20	7.7mm	25	3	FALSE
2022_03_11	20	9.6mm	55	7	FALSE
2022_03_11	20	9.6mm	28	3	FALSE
2022_03_11	22	5.7mm	49	24	FALSE
2022_03_11	22	7.7mm	65	20	FALSE
2022_03_11	22	9.6mm	43	12	FALSE
2022_03_18	20	5.7mm	53	27	FALSE
2022_03_18	20	5.7mm	0	0	FALSE
2022_03_18	20	7.7mm	67	17	FALSE
2022_03_18	20	7.7mm	44	15	FALSE
2022_03_18	20	9.6mm	51	1	FALSE
2022_03_18	20	9.6mm	51	8	FALSE
2022_03_18	22	5.7mm	36	30	FALSE
2022_03_18	22	7.7mm	67	13	FALSE
2022_03_18	22	9.6mm	33	6	FALSE
2022_03_18	mel	5.7mm	3	3	FALSE
2022_03_18	mel	5.7mm	0	1	FALSE
2022_03_18	mel	5.7mm	7	7	FALSE
2022_03_18	mel	7.7mm	2	0	FALSE
2022_03_18	mel	7.7mm	11	8	FALSE
2022_03_18	mel	7.7mm	36	27	FALSE
2022_03_18	mel	9.6mm	0	1	FALSE
2022_03_18	mel	9.6mm	10	12	FALSE
2022_03_18	mel	9.6mm	9	6	FALSE
2022_03_19	20	5.7mm	39	27	TRUE
2022_03_19	20	5.7mm	43	53	TRUE
2022_03_19	20	7.7mm	52	27	TRUE
2022_03_19	20	7.7mm	53	44	TRUE
2022_03_19	20	9.6mm	88	37	TRUE
2022_03_19	20	9.6mm	84	35	TRUE
2022_03_19	22	5.7mm	3	3	FALSE
2022_03_19	22	7.7mm	110	29	FALSE
2022_03_19	22	9.6mm	12	2	FALSE
2022_03_19	mel	5.7mm	19	15	FALSE
2022_03_19	mel	5.7mm	15	14	FALSE
2022_03_19	mel	7.7mm	16	13	FALSE
2022_03_19	mel	7.7mm	13	15	FALSE
2022_03_19	mel	9.6mm	0	0	FALSE
2022_03_19	mel	9.6mm	36	36	FALSE
2022_03_24	20	5.7mm	91	51	TRUE
2022_03_24	20	5.7mm	50	35	TRUE
2022_03_24	20	7.7mm	27	5	TRUE
2022_03_24	20	7.7mm	71	35	TRUE
2022_03_24	20	9.6mm	76	20	TRUE
2022_03_24	20	9.6mm	83	22	TRUE
2022_03_24	22	5.7mm	47	27	FALSE
2022_03_24	22	5.7mm	73	31	FALSE
2022_03_24	22	7.7mm	66	20	FALSE
2022_03_24	22	7.7mm	73	36	FALSE
2022_03_24	22	9.6mm	22	4	FALSE
2022_03_24	22	9.6mm	37	14	FALSE
2022_03_26	20	5.7mm	54	49	TRUE
2022_03_26	20	5.7mm	46	56	TRUE
2022_03_26	20	7.7mm	61	39	TRUE
2022_03_26	20	7.7mm	30	19	TRUE
2022_03_26	20	9.6mm	66	32	TRUE
2022_03_26	20	9.6mm	36	11	TRUE
2022_03_26	22	5.7mm	9	9	FALSE
2022_03_26	22	5.7mm	0	0	FALSE
2022_03_26	22	7.7mm	11	4	FALSE
2022_03_26	22	7.7mm	2	1	FALSE
2022_03_26	22	9.6mm	3	0	FALSE
2022_03_26	22	9.6mm	12	2	FALSE
2022_03_26	mel	5.7mm	56	93	TRUE
2022_03_26	mel	5.7mm	75	125	TRUE
2022_03_26	mel	7.7mm	85	114	TRUE
2022_03_26	mel	7.7mm	69	134	TRUE
2022_03_26	mel	9.6mm	29	60	TRUE
2022_03_26	mel	9.6mm	52	98	TRUE
2022_03_30	20	5.7mm	39	36	TRUE
2022_03_30	20	5.7mm	61	53	TRUE
2022_03_30	20	7.7mm	79	27	TRUE
2022_03_30	20	7.7mm	63	34	TRUE
2022_03_30	20	9.6mm	66	32	TRUE
2022_03_30	20	9.6mm	100	38	TRUE
2022_03_30	22	5.7mm	74	48	TRUE
2022_03_30	22	5.7mm	62	55	TRUE
2022_03_30	22	7.7mm	65	38	TRUE
2022_03_30	22	7.7mm	43	39	TRUE
2022_03_30	22	9.6mm	73	31	TRUE
2022_03_30	22	9.6mm	94	53	TRUE
2022_03_31	22	5.7mm	57	48	TRUE
2022_03_31	22	7.7mm	76	46	TRUE
2022_03_31	22	9.6mm	82	37	TRUE
2022_04_01	20	5.7mm	8	13	TRUE
2022_04_01	20	5.7mm	67	53	TRUE
2022_04_01	20	7.7mm	33	11	TRUE
2022_04_01	20	7.7mm	72	38	TRUE
2022_04_01	20	9.6mm	55	23	TRUE
2022_04_01	20	9.6mm	73	29	TRUE
2022_04_01	22	5.7mm	89	67	TRUE
2022_04_01	22	5.7mm	86	59	TRUE
2022_04_01	22	7.7mm	62	38	TRUE
2022_04_01	22	7.7mm	142	79	TRUE
2022_04_01	22	9.6mm	90	56	TRUE
2022_04_01	22	9.6mm	98	44	TRUE
2022_04_05	22	5.7mm	101	69	TRUE
2022_04_05	22	5.7mm	90	137	TRUE
2022_04_05	22	5.7mm	96	82	TRUE
2022_04_05	22	7.7mm	129	61	TRUE
2022_04_05	22	7.7mm	121	74	TRUE
2022_04_05	22	7.7mm	94	69	TRUE
2022_04_05	22	9.6mm	90	25	TRUE
2022_04_05	22	9.6mm	96	58	TRUE
2022_04_05	22	9.6mm	98	40	TRUE
2022_04_06	22	5.7mm	67	57	TRUE
2022_04_06	22	5.7mm	106	76	TRUE
2022_04_06	22	7.7mm	58	36	TRUE
2022_04_06	22	7.7mm	132	89	TRUE
2022_04_06	22	9.6mm	76	52	TRUE
2022_04_06	22	9.6mm	58	33	TRUE

## Sheet: Column header explanation
4 choice assay
	Date	Date of experiment
	Strain	D. suzukii strain number.
	4.8mm	Number of eggs laid on substrates with 4.8 mm radius
	5.7mm	Number of eggs laid on substrates with 5.7 mm radius
	7.7mm	Number of eggs laid on substrates with 7.7 mm radius
	9.6mm	Number of eggs laid on substrates with 9.6 mm radius
2 choice assay
	Date	Date of experiment
	Strain	D. suzukii strain number; 'mel' for D. melanogaster
	Size	Size of larger substrates
	Small	Number of eggs laid on smaller substrates (4.8 mm)
	Large	Number of eggs laid on larger substrates
	Glucose	TRUE when added; FALSE when not added
